# Supplementary material for: Process and Strategies for Implementing an Antenatal Psychosocial Clinical Decision Support System Within an Inter-Organisational Care Context: The Born in Belgium Professionals Platform
Source: Healthcare (Basel). 2026 May 29;14(11):1508. doi: 10.3390/healthcare14111508 (PMC13257003; doi:10.3390/healthcare14111508)
Supplement: Supplementary file 1 [file healthcare-14-01508-s001.zip]

Archive with 2 entries (2 files):
- Additional File S1_Interview Guide.pdf
- Additional File S2.xlsx
