# Supplementary material for: Process and Strategies for Implementing an Antenatal Psychosocial Clinical Decision Support System Within an Inter-Organisational Care Context: The Born in Belgium Professionals Platform
Source: Healthcare (Basel). 2026 May 29;14(11):1508. doi: 10.3390/healthcare14111508 (PMC13257003; doi:10.3390/healthcare14111508)
Supplement: Supplementary file 1 [file healthcare-14-01508-s001.zip › Additional File S2.xlsx]

## Sheet: ERIC Strategies
Eric Strategies	Definition
Use evaluative and iterative strategies	Definition
Assess for readiness and identify barriers and facilitators	Assess various aspects of an organization to determine its degree of readiness to implement, barriers that may impede implementation, and strengths that can be used in the implementation effort
Audit and provide feedback	Collect and summarize clinical performance data over a specified time period and give it to clinicians and administrators to monitor, evaluate, and modify provider behavior.
Purposely reexamine the implementation	Monitor progress and adjust clinical practices and implementation strategies to continuously improve the quality of care
Develop and implement tools for quality monitoring	Develop, test, and introduce into quality-monitoring systems the right input—the appropriate language, protocols, algorithms, standards, and measures (of processes, patient/consumer outcomes, and implementation outcomes) that are often specific to the innovation being implemented
Develop and organize quality monitoring systems	Develop and organize systems and procedures that monitor clinical processes and/or outcomes for the purpose of quality assurance and improvement
Develop a formal implementation blueprint	Develop a formal implementation blueprint that includes all goals and strategies.The blueprint should include the following: 1) aim/purpose of the implementation; 2) scope of the change (e.g., what organizational units are affected); 3) timeframe and milestones; and 4) appropriate performance/progress measures. Use and update this plan to guide the implementation effort over time
Conduct local need assessment	Collect and analyze data related to the need for the innovation
Stage implementation scale up	Phase implementation efforts by starting with small pilots or demonstration projects and gradually move to a system wide rollout
Obtain and use patients/consumers and family feedback	Develop strategies to increase patient/consumer and family feedback on the implementation effort
Conduct cyclical small tests of change	Implement changes in a cyclical fashion using small tests of change before taking changes system-wide. Tests of change benefit from systematic measurement, and results of the tests of change are studied for insights on how to do better.This process continues serially over time, and refinement is added with each cycle
Provide interactive assistance	Definition
Facilitation	A process of interactive problem solving and support that occurs in a context of a recognized need for improvement and a supportive interpersonal relationship
Provide local technical assistance	Develop and use a system to deliver technical assistance focused on implementation issues using local personnel
Provide clinical supervision	Provide clinicians with ongoing supervision focusing on the innovation. Provide training for clinical supervisors who will supervise clinicians who provide the innovation
Centralize technical assistance	Develop and use a centralized system to deliver technical assistance focused on implementation issues
Adapt and tailor to context	Definition
Tailor strategies	Tailor the implementation strategies to address barriers and leverage facilitators that were identified through earlier data collection
Promote adaptability	Identify the ways a clinical innovation can be tailored to meet local needs and clarify which elements of the innovation must be maintained to preserve fidelity
Use data experts	Use data experts Involve, hire, and/or consult experts to inform management on the use of data generated by implementation efforts
Use data warehousing techniques	Integrate clinical records across facilities and organizations to facilitate implementation across systems
Develop stakeholder interrelationships	Definition
Identify and prepare champions	Identify and prepare individuals who dedicate themselves to supporting, marketing, and driving through an implementation, overcoming indifference or resistance that the intervention may provoke in an organization
Organize clinician implementation team meetings	Develop and support teams of clinicians who are implementing the innovation and give them protected time to reflect on the implementation effort, share lessons learned, and support one another’s learning
Recruit, designate, and train for leadership	Recruit, designate, and train leaders for the change effort
Inform local opinion leaders	Inform providers identified by colleagues as opinion leaders or “educationally influential” about the clinical innovation in the hopes that they will influence colleagues to adopt it
Build a coalition	Recruit and cultivate relationships with partners in the implementation effort
Obtain formal commitments	Obtain written commitments from key partners that state what they will do to implement the innovation
Identify early adopters	Identify early adopters at the local site to learn from their experiences with the practice innovation
Conduct local consensus discussions	Include local providers and other stakeholders in discussions that address whether the chosen problem is important and whether the clinical innovation to address it is appropriate
Capture and share local knowledge	Capture local knowledge from implementation sites on how implementers and clinicians made something work in their setting and then share it with other sites
Use advisory boards and workgroups	Create and engage a formal group of multiple kinds of stakeholders to provide input and advice on implementation efforts and to elicit recommendations for improvements
Use an implementation advisor	Seek guidance from experts in implementation
Model and simulate change	Model or simulate the change that will be implemented prior to implementation
Visit other sites	Visit sites where a similar implementation effort has been considered successful
Involve executive boards	Involve existing governing structures (e.g., boards of directors, medical staff boards of governance) in the implementation effort, including the review of data on implementation processes
Develop an implementation glossary	Develop and distribute a list of terms describing the innovation, implementation,and stakeholders in the organizational change
Develop academic partnerships	Partner with a university or academic unit for the purposes of shared training and bringing research skills to an implementation project
Promote network weaving	Identify and build on existing high-quality working relationships and networks within and outside the organization, organizational units, teams, etc. to promote information sharing, collaborative problem-solving, and a shared vision/goal related to implementing the innovation
Train and educate stakeholders	Definition
Conduct ongoing training	Plan for and conduct training in the clinical innovation in an ongoing way
Provide ongoing consultation	Provide ongoing consultation with one or more experts in the strategies used to support implementing the innovation
Develop educational materials	Develop and format manuals, toolkits, and other supporting materials in ways that make it easier for stakeholders to learn about the innovation and for clinicians to learn how to deliver the clinical innovation
Make training dynamic	Vary the information delivery methods to cater to different learning styles and work contexts, and shape the training in the innovation to be interactive
Distribute educational materials	Distribute educational materials (including guidelines, manuals, and toolkits) in person, by mail, and/or electronically
Use train-the-trainer strategies	Train designated clinicians or organizations to train others in the clinical innovation
Conduct educational meetings	Hold meetings targeted toward different stakeholder groups (e.g., providers, administrators, other organizational stakeholders, and community, patient/consumer, and family stakeholders) to teach them about the clinical innovation
Conduct educational outreach visits	Have a trained person meet with providers in their practice settings to educate providers about the clinical innovation with the intent of changing the provider’s practice
Create a learning collaborative	Facilitate the formation of groups of providers or provider organizations and foster a collaborative learning environment to improve implementation of the clinical innovation
Shadow other experts	Provide ways for key individuals to directly observe experienced people engage with or use the targeted practice change/innovation
Work with educational institutions	Encourage educational institutions to train clinicians in the innovation
Support clinicians	Definition
Facilitate relay of clinical data to providers	Provide as close to real-time data as possible about key measures of process/outcomes using integrated modes/channels of communication in a way that promotes use of the targeted innovation
Remind clinicians	Develop reminder systems designed to help clinicians to recall information and/or prompt them to use the clinical innovation
Develop resource sharing agreements	Develop partnerships with organizations that have resources needed to implement the innovation
Revise professional roles	Shift and revise roles among professionals who provide care, and redesign job characteristics
Create new clinical teams	Change who serves on the clinical team, adding different disciplines and different skills to make it more likely that the clinical innovation is delivered (or is more successfully delivered)
Engage consumers	Definition
Involve patients/consumers and family members	Engage or include patients/consumers and families in the implementation effort
Intervene with patients/consumers to enhance uptake and adherence	Develop strategies with patients to encourage and problem solve around adherence
Prepare patients/consumers to be active participants	Prepare patients/consumers to be active in their care, to ask questions, and specifically to inquire about care guidelines, the evidence behind clinical decisions, or about available evidence-supported treatments
Increase demand	Attempt to influence the market for the clinical innovation to increase competition intensity and to increase the maturity of the market for the clinical innovation
Use mass media	Use media to reach large numbers of people to spread the word about the clinical innovation
Utilize financial strategies	Definition
Fund and contract for the clinical innovation	Governments and other payers of services issue requests for proposals to deliver the innovation, use contracting processes to motivate providers to deliver the clinical innovation, and develop new funding formulas that make it more likely that providers will deliver the innovation
Access new funding	Access new or existing money to facilitate the implementation
Place innovation on fee for service lists/formularies	Work to place the clinical innovation on lists of actions for which providers can be reimbursed (e.g., a drug is placed on a formulary, a procedure is now reimbursable)
Alter incentive/allowance structures	Work to incentivize the adoption and implementation of the clinical innovation
Make billing easier	Make it easier to bill for the clinical innovation
Alter patient/consumer fees	Create fee structures where patients/consumers pay less for preferred treatments (the clinical innovation) and more for less-preferred treatments
Use other payment schemes	Introduce payment approaches (in a catch-all category)
Develop disincentives	Provide financial disincentives for failure to implement or use the clinical innovations
Use capitated payments	Pay providers or care systems a set amount per patient/consumer for delivering clinical care
Change infrastructure	Definition
Mandate change	Have leadership declare the priority of the innovation and their determination to have it implemented
Change record systems	Change records systems to allow better assessment of implementation or clinical outcomes
Change physical structure and equipment	Evaluate current configurations and adapt, as needed, the physical structure and/or equipment (e.g., changing the layout of a room, adding equipment) to best accommodate the targeted innovation
Create or change credentialing and/or licensure standards	Create an organization that certifies clinicians in the innovation or encourage an existing organization to do so. Change governmental professional certification or licensure requirements to include delivering the innovation. Work to alter continuing education requirements to shape professional practice toward the innovation
Change service sites	Change the location of clinical service sites to increase access
Change accreditation or membership requirements	Strive to alter accreditation standards so that they require or encourage use of the clinical innovation. Work to alter membership organization requirements so that those who want to affiliate with the organization are encouraged or required to use the clinical innovation
Start a dissemination organization	Identify or start a separate organization that is responsible for disseminating the clinical innovation. It could be a for-profit or non-profit organization
Change liability laws	Participate in liability reform efforts that make clinicians more willing to deliver the clinical innovation

## Sheet: Applied Strategies with BIB e.g
Strategy	Definition	Applied	Examples
Use evaluative and iterative strategies	Definition	Applied in the BIB-Pro context	BIB-Pro examples
Assess for readiness and identify barriers and facilitators	Assess various aspects of an organization to determine its degree of readiness to implement, barriers that may impede implementation, and strengths that can be used in the implementation effort	X	Readiness and barriers were continuously assessed by the implementation agents, particularly during the first organisational contacts. This was especially useful when resistance or communication difficulties emerged. These observations guided tailored support plans and adaptive implementation trajectories within each organisation.
Audit and provide feedback	Collect and summarize clinical performance data over a specified time period and give it to clinicians and administrators to monitor, evaluate, and modify provider behavior.	X	Annual reports summarising psychosocial screening data, follow-up actions after positive screenings and platform usage were provided to organisations. From the year 2025 each organisation is able to extract dashboard data on its own initiative. Also feedback during working groups is collected/is used to identify strengths, gaps, and opportunities for improvement within organisations.
Purposely reexamine the implementation	Monitor progress and adjust clinical practices and implementation strategies to continuously improve the quality of care	X	Internal evaluations were conducted within organisations to assess workflows and platform use. Some hospitals periodically reviewed their screening flow and protocols, often through the internal quality team to make adjustments. These reviews were typically informal and not always guided by predefined process or outcome indicators. At the same time, the implementation agents (BIB-Pro) meetings an…
Develop and implement tools for quality monitoring	Develop, test, and introduce into quality-monitoring systems the right input—the appropriate language, protocols, algorithms, standards, and measures (of processes, patient/consumer outcomes, and implementation outcomes) that are often specific to the innovation being implemented	X	Evaluation surveys, roadmaps, manuals, checklists, webinars, and working groups were used as quality-monitoring tools. Larger hospitals integrated these within existing quality systems, while smaller organisations relied on (implementation agents') BIB-provided resources. For example, one hospital appointed a dedicated staff member to strengthen internal quality monitoring.
Develop and organize quality monitoring systems	Develop and organize systems and procedures that monitor clinical processes and/or outcomes for the purpose of quality assurance and improvement	X	Monitoring systems were primarily supported through the platform dashboard and user feedback mechanisms (annual usage survey). Implementation agents proposed the development of automated systems as next step that would trigger follow-up evaluations after defined usage intervals, to ensure continuous quality improvement and accountability.
Develop a formal implementation blueprint	Develop a formal implementation blueprint that includes all goals and strategies.The blueprint should include the following: 1) aim/purpose of the implementation; 2) scope of the change (e.g., what organizational units are affected); 3) timeframe and milestones; and 4) appropriate performance/progress measures. Use and update this plan to guide the implementation effort over time	X	A formal implementation plan and supporting documents were developed to outline the strategy, scope, and timeline for both organisational and regional rollouts.
Conduct local need assessment	Collect and analyze data related to the need for the innovation	X	Local needs were assessed through dashboard analyses, reflections from implementation agents, communication with organisations and end users, training evaluations, and meetings with expert panels and IT teams. These insights ensured the platform remained aligned with local priorities and system developments.
Stage implementation scale up	Phase implementation efforts by starting with small pilots or demonstration projects and gradually move to a system wide rollout	X	Implementation often started within one motivated hospital and gradually expanded to its surrounding regional community care network.
Obtain and use patients/consumers and family feedback	Develop strategies to increase patient/consumer and family feedback on the implementation effort	X	Since the main users of the BIB-Pro platform are professionals, feedback is mainly collected from them through user meetings, phone calls, emails, and working groups. Feedback moments were also organised during the annual user meetings and expert meetings.
Conduct cyclical small tests of change	Implement changes in a cyclical fashion using small tests of change before taking changes system-wide. Tests of change benefit from systematic measurement, and results of the tests of change are studied for insights on how to do better.This process continues serially over time, and refinement is added with each cycle	X	Small-scale testings were applied to adjust the BIB-Pro platform and implementation strategies, validation happened during annual user and expert meetings. Implementation agents recommended formalising short-term evaluations (e.g., after 1 month, 6 months, and 1 year) to improve systematic learning and process refinement.
Provide interactive assistance	Definition	Applied in the BIB-Pro context	BIB-Pro examples
Facilitation	A process of interactive problem solving and support that occurs in a context of a recognized need for improvement and a supportive interpersonal relationship	X	Facilitation took place continuously through the BIB-Pro implementation agents, although they had limited influence or decision-making power within organisations. Regular internal meetings within the implementation agents (BIB-Pro) team were also used to exchange experiences, discuss challenges, and provide peer support among implementation agents.
Provide local technical assistance	Develop and use a system to deliver technical assistance focused on implementation issues using local personnel	X	The BIB-Pro implementation agents and its technical partner (LeapStation) provided ongoing local IT and operational support to organisations. Assistance included helping with the technical integration of the platform, linking local databases, guiding partner registration, and troubleshooting interoperability challenges. Implementation agents and BIB-Pro technical partner (LeapStation) acted as th…
Provide clinical supervision	Provide clinicians with ongoing supervision focusing on the innovation. Provide training for clinical supervisors who will supervise clinicians who provide the innovation	X	Within organisations, internal ambassadors or coordinators were designated to keep the innovation active and ensure continuity in practice. Their role included motivating colleagues, supporting discussions about psychosocial screening, and maintaining engagement with the tool. BIB-Pro implementation agents supported them.
Centralize technical assistance	Develop and use a centralized system to deliver technical assistance focused on implementation issues	X	The BIB-Pro platform itself functions as a centralized technical system, operating in a shared cloud environment. It integrates existing regional databases to support interoperability and data exchange across organisations. Central technical assistance was provided through the BIB-Pro implementation agents and the IT partner, ensuring that updates, maintenance, and data management followed a coor…
Adapt and tailor to context	Definition	Applied in the BIB-Pro context	BIB-Pro examples
Tailor strategies	Tailor the implementation strategies to address barriers and leverage facilitators that were identified through earlier data collection	X	Strategies were continuously adapted by the BIB-Pro implementation agents during meetings with organisations and user groups. Implementation agents adjusted their approach based on each organisation’s needs, readiness, and level of engagement. Tailoring occurred mainly through direct interactions, such as follow-up discussions, working group meetings, and feedback sessions, ensuring that support …
Promote adaptability	Identify the ways a clinical innovation can be tailored to meet local needs and clarify which elements of the innovation must be maintained to preserve fidelity	X	Given the co-creative nature of the BIB-Pro platform, adaptability was an inherent part of the process. User feedback was regularly collected to optimise the platform while maintaining the platform's core principles (screening, care pathways, follow-up, and network databases). In addition to continuous communication with users, formal feedback was gathered during annual user meetings, where ideas…
Use data experts	Use data experts Involve, hire, and/or consult experts to inform management on the use of data generated by implementation efforts	X	The BIB-Pro implementation agents provided organisations and users with data on their platform activity through a dashboard and annual reports. Data experts within the BIB-Pro team supported interpretation and helped organisations understand how the platform was being used, identify gaps, and guide decisions for improvement and further implementation.
Use data warehousing techniques	Integrate clinical records across facilities and organizations to facilitate implementation across systems	X	The BIB-Pro platform operates as a shared cloud-based system that can be integrated with existing hospital and community care software, allowing for interoperability across services. The dashboard enables supporting system-wide monitoring and coordination of psychosocial wellbeing and follow-up activities.
Develop stakeholder interrelationships	Definition	Applied in the BIB-Pro context	BIB-Pro examples
Identify and prepare champions	Identify and prepare individuals who dedicate themselves to supporting, marketing, and driving through an implementation, overcoming indifference or resistance that the intervention may provoke in an organization	X	Ambassadors and collaboration partners were identified within organisations to support and promote use of the BIB-Pro platform. These individuals acted as local champions, motivating colleagues, helping to overcome resistance, and facilitating communication between the BIB-Pro team and staff/users.
Organize clinician implementation team meetings	Develop and support teams of clinicians who are implementing the innovation and give them protected time to reflect on the implementation effort, share lessons learned, and support one another’s learning	X	Working group meetings were organised by the BIB-Pro implementation agents both within and across organisations. These meetings provided opportunities for care providers to share experiences, exchange practical tips, and discuss implementation challenges.
Recruit, designate, and train for leadership	Recruit, designate, and train leaders for the change effort	/	/
Inform local opinion leaders	Inform providers identified by colleagues as opinion leaders or “educationally influential” about the clinical innovation in the hopes that they will influence colleagues to adopt it	X	Influential stakeholders such as department heads and experienced care providers were included in working groups. Their involvement was intended to enhance credibility and facilitate adoption through informal influence within their professional networks.
Build a coalition	Recruit and cultivate relationships with partners in the implementation effort	X	Coalitions were built with expert organisations and community partners familiar with the target group (i.e.,care providers and or pregnant women). Collaboration also occurred through working group meetings, where multiple stakeholders coordinated efforts to improve perinatal psychosocial care.
Obtain formal commitments	Obtain written commitments from key partners that state what they will do to implement the innovation	X	Collaboration contracts and agreements were developed both within organisations and between partner institutions. The latter were often formalised at the end of working group cycles and included concrete commitments, such as screening responsibilities or the formal adoption of the BIB-Pro platform. These written commitments strengthened accountability and supported sustained engagement across the…
Identify early adopters	Identify early adopters at the local site to learn from their experiences with the practice innovation	X	Early adopters were identified through working group meetings and “good practice” events. These individuals or organisations acted as ambassadors, sharing their positive experiences and providing examples for other sites considering implementation.
Conduct local consensus discussions	Include local providers and other stakeholders in discussions that address whether the chosen problem is important and whether the clinical innovation to address it is appropriate	X	Consensus discussions were facilitated in working groups within and between organisations to build agreement on the importance of psychosocial screening and the integration of the BIB-Pro tool into existing workflows. These meetings helped align perspectives, strengthen collaboration, and foster shared ownership of the innovation.
Capture and share local knowledge	Capture local knowledge from implementation sites on how implementers and clinicians made something work in their setting and then share it with other sites	X	Local knowledge and practical tips were exchanged during working group meetings, expert panels, and “good practice” events. Ambassadors shared how they adapted workflows, which served as valuable input for other hospitals and regional community healthcare network beginning implementation.
Use advisory boards and workgroups	Create and engage a formal group of multiple kinds of stakeholders to provide input and advice on implementation efforts and to elicit recommendations for improvements	X	Several advisory structures supported implementation at different levels. BIB-Pro implementation agents guided the overall implementation strategy and coordination. Expert panels advised on the content of psychosocial indicators and care pathways. User meetings focused on the functional improvement of the platform based on user experience. Working groups, led by the BIB-Pro implementation agents,…
Use an implementation advisor	Seek guidance from experts in implementation	X	The BIB-Pro implementation agents sought input from other perinatal initiatives to learn from similar implementation processes and align strategies across projects.
Model and simulate change	Model or simulate the change that will be implemented prior to implementation	X	BIB-Pro implementation agents asked hospitals to present their current processes, after which the BIB-Pro tool was integrated step by step to simulate how it would fit within existing routines. A fictive case study was applied to simulate how the BIB pro tool could be integrated whitin the existing routines
Visit other sites	Visit sites where a similar implementation effort has been considered successful	X	Implementation agents attended and presented on national and international conferences (e.g., COPE, Kansrijke Start, nursing and midwifery conference) to exchange experiences and learn from other successful implementations of perinatal screening and decision support systems.
Involve executive boards	Involve existing governing structures (e.g., boards of directors, medical staff boards of governance) in the implementation effort, including the review of data on implementation processes	X	Key decision-makers such as CEOs, Data Protection Officers (DPOs), and representatives from the Federal Public Service (FOD) and NIHDI (RIZIV) were involved. Their endorsement was essential for approval, funding, and alignment with national (perinatal) care policies.
Develop an implementation glossary	Develop and distribute a list of terms describing the innovation, implementation,and stakeholders in the organizational change	X	Educational materials such as webinars, PowerPoint presentations, the official website, and a step-by-step roadmap included standardised terminology to ensure consistent communication across all stakeholders.
Develop academic partnerships	Partner with a university or academic unit for the purposes of shared training and bringing research skills to an implementation project	X	Academic collaborations were established with universities and research teams. Master’s and PhD students contributed to evaluation, data analysis, and knowledge dissemination, while research experts provided methodological guidance.
Promote network weaving	Identify and build on existing high-quality working relationships and networks within and outside the organization, organizational units, teams, etc. to promote information sharing, collaborative problem-solving, and a shared vision/goal related to implementing the innovation	X	Network building occurred through working group meetings, network events, and partnerships initiated from hospitals that later expanded to surrounding community care zones. These collaborations fostered cross-sector communication and a unified vision for integrated psychosocial care, reinforcing the objective of the BIB-Pro platform.
Train and educate stakeholders	Definition	Applied in the BIB-Pro context	BIB-Pro examples
Conduct ongoing training	Plan for and conduct training in the clinical innovation in an ongoing way	X	Continuous training was offered through webinars, instructional videos, and in-depth sessions on psychosocial vulnerability, asking questions and how to offer follow-up. Intervision sessions and advanced training modules were also organised to strengthen knowledge and ensure continuity of expertise among users.
Provide ongoing consultation	Provide ongoing consultation with one or more experts in the strategies used to support implementing the innovation	X	Ongoing consultation occurred through meetings with BIB-Pro implementation agents and stakeholders. They discus challenges, share progress, and adapte strategies based on field experiences. These recurring sessions provided continuous guidance and troubleshooting support.
Develop educational materials	Develop and format manuals, toolkits, and other supporting materials in ways that make it easier for stakeholders to learn about the innovation and for clinicians to learn how to deliver the clinical innovation	X	A variety of educational materials were created, including step-by-step manuals, brochures, and waiting-room posters to increase visibility and understanding of psychosocial screening. Videos and website content further supported learning and improved accessibility for both care providers and partner organisations.
Make training dynamic	Vary the information delivery methods to cater to different learning styles and work contexts, and shape the training in the innovation to be interactive	X	Interactive learning was especially embedded in working group meetings, where participants could discuss cases, share feedback, and co-develop solutions. Also training sessions regarding the way of delivering the questions of the psychosocial screening and platform use were adapted to participants’ roles and needs, ensuring that learning remained engaging and practical.
Distribute educational materials	Distribute educational materials (including guidelines, manuals, and toolkits) in person, by mail, and/or electronically	X	Educational materials were distributed through various channels, including printed brochures, digital manuals, the BIB-Pro website, and video content. Links to external e-learning platforms were also provided to complement internal resources and promote continuous learning.
Use train-the-trainer strategies	Train designated clinicians or organizations to train others in the clinical innovation	X	Train-the-trainer sessions to support the educators were tested but proved challenging in practice. Effective transfer required expertise in communication and interview techniques, which not all trained care provider possessed. However, peer learning worked well regarding the transfer of practical guidance at the local level when one colleague demonstrated the platform’s use to another.
Conduct educational meetings	Hold meetings targeted toward different stakeholder groups (e.g., providers, administrators, other organizational stakeholders, and community, patient/consumer, and family stakeholders) to teach them about the clinical innovation	X	Educational sessions were organised for various stakeholder groups, including healthcare professionals, hospital management, and partner organisations. These sessions aimed to raise awareness, explain the platform’s functionalities and usage, and promote a shared understanding of psychosocial screening processes.
Conduct educational outreach visits	Have a trained person meet with providers in their practice settings to educate providers about the clinical innovation with the intent of changing the provider’s practice	X	Outreach activities included awareness days, on-site meetings, and BIB-Pro training sessions. Ambassadors sometimes acted as local trainers, but due to time and resource constraints, this approach was difficult to sustain. As a result, implementation agents often assumed this role themselves, which was effective but required more effort and coordination.
Create a learning collaborative	Facilitate the formation of groups of providers or provider organizations and foster a collaborative learning environment to improve implementation of the clinical innovation	X	Working group meetings functioned as learning collaboratives, bringing together professionals from different organisations to share experiences, exchange strategies, and jointly solve implementation issues. These meetings strengthened inter-organisational collaboration and peer learning.
Shadow other experts	Provide ways for key individuals to directly observe experienced people engage with or use the targeted practice change/innovation	X	Care providers and coordinators were encouraged to observe colleagues or organisations who had already integrated the platform successfully. Hospitals sometimes contacted each other directly to share experiences. Instructional videos and demonstration sessions were also used to show best practices.
Work with educational institutions	Encourage educational institutions to train clinicians in the innovation	X	Collaboration with educational institutions supported the development of BIB-Pro training modules and train-the-trainer sessions. Partnerships with universities also facilitated integration of psychosocial screening and digital decision-support principles into clinical education programmes.
Support clinicians	Definition	Applied in the BIB-Pro context	BIB-Pro examples
Facilitate relay of clinical data to providers	Provide as close to real-time data as possible about key measures of process/outcomes using integrated modes/channels of communication in a way that promotes use of the targeted innovation	X	Data were shared with providers through annual reports, scientific papers, and—more recently—via an interactive dashboard. The dashboard allows organisations to monitor screening activity and outcomes more dynamically. Or in real time and according to their needs
Remind clinicians	Develop reminder systems designed to help clinicians to recall information and/or prompt them to use the clinical innovation	X	Care providers were informed about developments and updates of the BIB-Pro platform through newsletters, email updates, and discussions during working group meetings. These reminders helped maintain awareness and encouraged consistent use of the tool, especially when daily workload or staff turnover risked reducing engagement.
Develop resource sharing agreements	Develop partnerships with organizations that have resources needed to implement the innovation	X	Resource-sharing partnerships were established with professional associations, IT developers, and database managers (e.g., the NHIDI healthcare providers database; local databases,...) to support implementation and maintenance of the platform.
Revise professional roles	Shift and revise roles among professionals who provide care, and redesign job characteristics	X	The BIB-Pro platform promoted a focus on psychosocial vulnerability among healthcare providers who did not initially address this aspect during pregnancy care. Roles were discussed and defined in working groups—such as who performs screening, rescreening, and follow-up communication.
Create new clinical teams	Change who serves on the clinical team, adding different disciplines and different skills to make it more likely that the clinical innovation is delivered (or is more successfully delivered)	X	Meetings within organisations and working group meetings between organisations encouraged multidisciplinary collaboration, ensuring inclusion of professionals such as psychologists in perinatal care teams. Through these meetings, new collaborations were established across disciplines and organisations, strengthening the integrated psychosocial care network around the BIB-Pro platform.
Engage consumers	Definition	Applied in the BIB-Pro context	BIB-Pro examples
Involve patients/consumers and family members	Engage or include patients/consumers and families in the implementation effort	X	The platform’s design and continuous improvement were grounded in co-creation principles through user and expert meetings.
Intervene with patients/consumers to enhance uptake and adherence	Develop strategies with patients to encourage and problem solve around adherence	X	Feedback moments, training sessions, and working group meetings served as opportunities to identify barriers to care providers adherence and explore strategies for improving psychosocial screening follow-up.
Prepare patients/consumers to be active participants	Prepare patients/consumers to be active in their care, to ask questions, and specifically to inquire about care guidelines, the evidence behind clinical decisions, or about available evidence-supported treatments	X	Feedback and training moments encouraged professionals to empower care providers to take a more active role in the psychosocial care follow-up. Through intervision and user meetings, strategies were shared to enhance care providers participation, including communication techniques and guidance on shared decision-making.
Increase demand	Attempt to influence the market for the clinical innovation to increase competition intensity and to increase the maturity of the market for the clinical innovation	X	Awareness and demand for the BIB-Pro platform were increased through sensitisation days, network events, and lectures. Training sessions for care providers, as well as outreach through working group meetings, promoted understanding and acceptance of psychosocial screening as a standard component of perinatal care.
Use mass media	Use media to reach large numbers of people to spread the word about the clinical innovation	X	The BIB-Pro team used various mass media channels—including social media, newspapers, press releases, radio, television, and LinkedIn—to raise public and professional awareness.
Utilize financial strategies	Definition	Applied in the BIB-Pro context	BIB-Pro examples
Fund and contract for the clinical innovation	Governments and other payers of services issue requests for proposals to deliver the innovation, use contracting processes to motivate providers to deliver the clinical innovation, and develop new funding formulas that make it more likely that providers will deliver the innovation	X	The BIB-Pro platform was funded through national programmes supported by the NIHDI (RIZIV) and the Federal Public Service (FOD). These funding mechanisms were crucial for the development, implementation, and scaling-up of the platform across healthcare organisations. The juridical documentation set and contracting provided a structured framework for collaboration, governance, and accountability b…
Access new funding	Access new or existing money to facilitate the implementation	X	While the primary funding originated from NIHDI and FOD initiatives, additional funding sources from NIHDI and FOD were explored to expand the platform’s development, reach and support local implementation activities.
Place innovation on fee for service lists/formularies	Work to place the clinical innovation on lists of actions for which providers can be reimbursed (e.g., a drug is placed on a formulary, a procedure is now reimbursable)	X	Discussions with policy stakeholders and the NIHDI aimed to integrate psychosocial screening into reimbursable fee for service system. Recognising the added value of early psychosocial risk detection, the goal was to formalise BIB-Pro-supported activities within existing reimbursement structures to promote long-term adoption.
Alter incentive/allowance structures	Work to incentivize the adoption and implementation of the clinical innovation	X	Financial and non-financial incentives were discussed at policy level to recognise organisations demonstrating use of the platform.
Make billing easier	Make it easier to bill for the clinical innovation	X	The BIB-Pro team and policymakers acknowledged the need to simplify administrative and billing processes, curently an additional platform is needed to bill the activities related to psychosocial screening and follw-up activities.
Alter patient/consumer fees	Create fee structures where patients/consumers pay less for preferred treatments (the clinical innovation) and more for less-preferred treatments	/	/
Use other payment schemes	Introduce payment approaches (in a catch-all category)	/	/
Develop disincentives	Provide financial disincentives for failure to implement or use the clinical innovations	/	/
Use capitated payments	Pay providers or care systems a set amount per patient/consumer for delivering clinical care	X	The BIB-Pro platform became the decision support platform to implement the NIHDI's perinatal program on integrated care, through a related platform care providers are paid for certain activities in the platform.
Change infrastructure	Definition	Applied in the BIB-Pro context	BIB-Pro examples
Mandate change	Have leadership declare the priority of the innovation and their determination to have it implemented	/	/
Change record systems	Change records systems to allow better assessment of implementation or clinical outcomes	X	The BIB-Pro platform was integrated into existing hospital and community care information systems. Moreover, the introduction of dashboards enabled organisations to visualise key indicators such as screening rates and follow-up actions, thereby improving feedback and quality monitoring.
Change physical structure and equipment	Evaluate current configurations and adapt, as needed, the physical structure and/or equipment (e.g., changing the layout of a room, adding equipment) to best accommodate the targeted innovation	X	Physical materials, such as posters and brochures, were developed and displayed in waiting areas to increase visibility and normalisation of psychosocial screening. These materials supported communication between professionals and patients, reinforcing the presence of psychosocial care within clinical environments,
Create or change credentialing and/or licensure standards	Create an organization that certifies clinicians in the innovation or encourage an existing organization to do so. Change governmental professional certification or licensure requirements to include delivering the innovation. Work to alter continuing education requirements to shape professional practice toward the innovation	/	/
Change service sites	Change the location of clinical service sites to increase access	/	/
Change accreditation or membership requirements	Strive to alter accreditation standards so that they require or encourage use of the clinical innovation. Work to alter membership organization requirements so that those who want to affiliate with the organization are encouraged or required to use the clinical innovation	X	Policy discussions with NIHDI (RIZIV) aimed to integrate the use of the BIB-Pro platform into national perinatal care standards.Reimbursement for psychosocial screening is expected to be conditional on platform use.
Start a dissemination organization	Identify or start a separate organization that is responsible for disseminating the clinical innovation. It could be a for-profit or non-profit organization	X	The BIB-Pro team acted as the central body for dissemination, training, and guidance. They scaled across hospitals and community care zones.
Change liability laws	Participate in liability reform efforts that make clinicians more willing to deliver the clinical innovation	X	A Data Protection Officer (DPO) is hired to ensure compliance with GDPR and data protection regulations, clarifying responsibilities and guaranteeing the secure management of psychosocial data within the platform, in collaboration with the NHDI
